# Supplementary material for: Disulfide-constrained peptide scaffolds enable a robust peptide-therapeutic discovery platform
Source: PLoS One. 2024 Mar 28;19(3):e0300135. doi: 10.1371/journal.pone.0300135 (PMC10977697; doi:10.1371/journal.pone.0300135)
Supplement: S1 Table — The sequences are grouped into spreadsheets with target protein as spreadsheet names. The scaffold sequences and names are in bold font. (XLSX) [file pone.0300135.s001.xlsx]

## Sheet: HGFA
	HGFA
CloneID	CloneNo.		ELISA	S/N	n
EET I-II	EET I-II	GCPRILMRCKQDSDCLAGCVCGPNGFCG
86	1	GCQWIAHWWLWDCKQDSDCLAGCVCGPNGFCG	1.917	22.5529	1
31	2	GCAESQHWWLWGCKQDSDCLAGCVCGPNGFCG	1.952	22.4368	1
14	3	GCQWDWWMEEWWCKQDSDCLAGCVCGPNGFCG	1.745	15.1739	1
16	4	GCEWDWWFDQWICKQDSDCLAGCVCGPNGFCG	1.915	14.5076	1
20	5	GCALSIHWWLWPCKQDSDCLAGCVCGPNGFCG	1.931	13.5035	1
59	6	GCYWDSWFDEWVCKQDSDCLAGCVCGPNGFCG	1.671	13.368	1
CBD	CBD	GPTQSHYGQCGGIGYVGGRYCSGTTCQHPRHRTSQCLPGAS
9	1	GPSHSQYCHCGGIGYVGGHYCSCTNYQDEWGFESRCLPGAS	1.798	24.9722	1

## Sheet: HtrA1
	HtrA1
CloneID	CloneNo.		ELISA	S/N	n
EET I-II	EET I-II	GCPRILMRCKQDSDCLAGCVCGPNGFCG
76	1	GCHRPWWQLWGLCKQDSDCLAGCVCGPNGFCG	1.017	13.7432	1
41	2	GCREMLGNWVCKRFRLSSWLCLWSNGFCGT	0.945	11.8125	1
1	3	GCHSVHSMCKQDSDCLAGCVCYWFYGCG	0.835	11.7606	1
19	4	GCPRILMRCKQDSDCLAGCVCWMPVLCV	0.28	3.07692	1
59	5	GCWPWSPGCKQDSDCLAGCVCGPNGFCG	0.24	2.89157	1
25	6	GCWWMNVRTRQGCKQDSDCLAGCVCGPNGFCG	0.194	2.81159	1
AVR9	AVR9	AFDCLGQCGRCDFHKLQCVHGVGLDYCNSSCTR
61	1	AFDCLGQCGRCDFHKLQCVMVYFIHMTKPYCNSSCTR	1.729	24.3521	1
2	2	AFDCLGQCGRCDFHKLQCVWRWMHQYCNSSCTR	1.681	22.7162	1
4	3	AFDCLGQCGRCDFHKLQCVWSIYVKFWYCNSSCTR	1.756	21.1566	1
62	4	AFDCLGQCGRCDFHKLQCVRQIVWRVINLSHYCNSSCTR	1.577	19.4691	1
31	5	AFDCLGQCGRCDFHKLQCVVTIIRKMMLWYCNSSCTR	1.427	19.0267	1
10	6	AFDCLGQCGRCDFHKLQCVYRQFWMVKFGWQPGYCNSSCTR	2.902	15.1937	1
26	7	AFDCLGQCGRCDFHKLQCVRYLIKYSIMWMTYCNSSCTR	0.967	15.1094	1
89	8	AFDCLGQCGRCDFHKLQCVWRYIQKMRYCNSSCTR	1.061	14.9437	1
52	9	AFDCLGQCGRCDFHKLQCVMMRLLARWVFKFYCNSSCTR	1.269	13.2187	1
42	10	AFDCLGQCGRCDFHKLQCVRWSIDAIIIWYCNSSCTR	1.196	12.0808	1
39	11	AFDCLGQCGRCDFHKLQCVKQVMATLWSMYCNSSCTR	0.661	9.86567	1
37	12	AFDCLGQCGRCDFHKLQCVIQQMRWKAQPDGYCNSSCTR	0.797	9.71951	1
88	13	AFDCLGQCGRCDFHKLQCVVFQIIYQAVNYCNSSCTR	0.751	9.50633	1
68	14	AFDCLGQCGRCDFHKLQCVLWHQWVKWYVYCNSSCTR	0.596	8.89552	1
84	15	AFDCLGQCGRCDFHKLQCVFWHWYYCNSSCTR	0.628	8.48649	1
53	16	AFDCLGQCGRCDFHKLQCVAWLMYSFVRPYCNSSCTR	0.525	7.29167	1
85	17	AFDCLGQCGRCDFHKLQCVLWTVANMQHYYCNSSCTR	0.45	6.52174	1
55	18	AFDCLGQCGRCDFHKLQCVQYAYRWLMRQYCNSSCTR	0.26	4.12698	1
CirculinA	CirculinA	WIPCISAALGCSCKNKVCYRNGIPCGESCV
65	1	WIPCISAALGCSCKNKVCYIFSKHLCGESCV	2.24	33.9394	1
38	2	WIPCISAALGCSCKNKVCYFLYQICGESCV	2.14	31.9403	1
91	3	WIPCISAALGCSCKNKVCYFMTQHIRWFVKCGESCV	2.173	26.8272	1
48	4	WIPCISAALGCSCKNKVCYMYYYIMGQNLMNTCGESCV	2.101	24.1494	1
24	5	WIPCISAALGCSCKNKVCYFFHKLMYYMCGESCV	1.896	17.7196	1
34	6	WIPCISAALGCSCKNKVCYVATMVVHWVCGESCV	1.55	16.8478	1
67	7	WIPCISAALGCSCKNKVCYQVWQHIFKCGESCV	1	15.3846	1
17	8	WIPCISAALGCSCKNKVCYYVMKYCGESCV	1.383	13.6931	1
66	9	WIPCISAALGCSCKNKVCYALNNMVQFLYIHHCGESCV	1.1755	12.6875	2
82	10	WIPCISAALGCSCKNKVCYHFQHWVQMNKCGESCV	1.457	10.4071	1
36	11	WIPCISAALGCSCKNKVCYYMWHVHSLICGESCV	1.853	9.60104	1
93	12	WIPCISAALGCSCKNKVCYYAGKIYSWQAQLLCGESCV	0.98	8.44828	1
73	13	WIPCISAALGCSCKNKVCYIVILTTPCGESCV	0.591	8.44286	1
45	14	WIPCISAALGCSCKNKVCYYTILPISYYWHLVCGESCV	0.897	8.22936	1
40	15	WIPCISAALGCSCKNKVCYILNRSCGESCV	0.659	8.03659	1
ConTx_ MVIIA	ConTx_ MVIIA	CKGKGAKCSRLMYDCCTGSCRSGKC
83	1	CKGKGAKCSIQWSVYPWKVCCTGSCRSGKC	1.078	16.0896	1
58	2	CKGKGAKCSINSWWQYWSSLCCTGSCRSGKC	1.278	13.0408	1
35	3	CKGKGAKCSMLIHQLCCTGSCRSGKC	0.465	4.38679	1
57	4	CKGKGAKCSPMKKWRCCTGSCRSGKC	0.348	3.625	1
32	5	CKGKGAKCSLHFNMWPECCTGSVVPVNV	0.251	3.58571	1
79	6	CKGKGAKCSVRTEQSMIYDFVCCTGSCRSGKC	0.236	2.84337	1
HwTx	HwTx	ACKGVFDACTPGKNECCPNAVCSDKHKWCKWKL
69	1	ACKGVFDACTWKNWRQSRSRECCPNAVCSDKHKWCKWKL	0.92	9.58333	1
CBD	CBD	GPTQSHYGQCGGIGYVGGRYCSGTTCQHPRHRTSQCLPGAS
46	1	GPTQSHYGQCGGWGYTGWYQCASGTTCQGPRSRLSQCLPGAS	2.615	25.8911	1
74	2	GPTQSHYGQCGGRGYFGTMYCASGTTCQFKWRRDSQCLPGAS	1.484	22.8308	1
54	3	GPTQSHYGQCGGSGYWGLFMCASGTTCQSVTMTVSQCLPGAS	0.385	5.57971	1
86	4	GPTQSFWGWCGGIGYVGGRYCSGTTCQRPDAHWSQCLPGAS	1.595	22.7857	1

## Sheet: ApoL1
	ApoL1
CloneID	CloneNo.		ELISA	S/N	n
EET I-II	EET I-II	GCPRILMRCKQDSDCLAGCVCGPNGFCG
	1	GCRFMSHMRKRECKQDSDCLAGCVCDYQTACG	4.582	69.9624	1
	2	GCKFMNWKCKQDSDCLAGCVCTENEPCG	3.246	53.2131	1
	3	GCLFKKAMGFCKQDSDCLAGCVCREMSHCG	3.301	52.3968	1
	4	GCKFWLHRYKQDSDCLAGCVCGPNVFG	3.013	47.0781	1
	5	GCMFKQRHCKQDSDCLAGCVCSQGQPCG	3.658	47.07	1
	6	GCKFWSRFCKQDSDCLAGCVCKNTDHCG	2.778	44.8065	1
	7	GCKFKSFTCKQDSDCLAGCVCWDQDTCG	3.147	44.3239	1
	8	GCRFREMFYKVTCKQDSDCLAGCVCSHEANCG	2.89	43.7879	1
	9	GCKFKHFLCKQDSDCLAGCVCDDLQNCG	2.707	42.9683	1
	10	GCKFAKARCKQDSDCLAGCVCSPVRKCG	2.82	42.7273	1
	11	GCKFKHWYCKQDSDCLAGCVCCPPNHYG	3.372	41.122	1
	12	GCMFKAHWCKQDSDCLAGCVCHRSALCG	2.878	41.1143	1
	13	GCRFRLWAMKSHCKQDSDCLAGCVCSDYSDCG	2.623	40.3538	1
	14	GCKYKCKQDSDCLAGCVCQQQGGCG	2.978	40.2432	1
	15	GCRFKRHKCKQDSDCLAGCVCPEMSTCG	2.857	40.2394	1
	16	GCLFKQEMGTCKQDSDCLAGCVCEFQQKCG	2.897	40.2361	1
	17	GCYYKCKQDSDCLAGCVCRTSNMCG	3.081	39	1
	18	GCHYRRNRWEQACKQDSDCLAGCVCQGMPKCG	3.025	38.2911	1
	19	GCKFKRWTCKQDSDCLAGCVCEQPGMCG	2.74	37.027	1
	20	GCKFKEWFCKQDSDCLAGCVCEHSQSCG	2.376	36	1
	21	GCLFKRHFCKQDSDCLAGCVCVDQFPCG	2.735	35.5195	1
	22	GCKYRQWFCKQDSDCLAGCVCGPNGFCG	2.908	33.814	1
	23	GCRWRYWHCKQDSDCLAGCVCGPNGFCG	2.66	33.6709	1
	24	GCRFRQHWCKQDSDCLAGCVCLEQPECG	1.909	30.3016	1
	25	GCAFRRHVCKQDSDCLAGCVCDKSDGCG	2.981	25.6983	1
	26	GCMFLRHFNRCKQDSDCLAGCVCPHIPDCG	1.707	24.0423	1
	27	GCMFQMHFCKQDSDCLAGCVCGMSDCCG	1.707	23.7083	1
	28	GCKFKCKQDSDCLAGCVCGHYDHCG	1.956	23.5663	1
	29	GCKWKSWWCKQDSDCLAGCVCGPNGFCG	2.384	21.6727	1
	30	GCKFKAHSCKQDSDCLAGCVCSGQDPGCG	1.984	18.8952	1
	31	GCLFRRNFCKQDSDCLAGCVCEPFPECG	1.208	17.5072	1
	32	GCRFWQWRCKQDSDCLAGCVCGWDRECG	2.887	17.0828	1
	33	GCKFHLWFCKQDSDCLAGCVCDPNGFCS	2.053	15.3209	1
	34	GCMFKRYFCKQDSDCLAGCVCPHDDQCG	1.067	14.2267	1
	35	GCKFWFWRLCKQDSDCLAGCVCAGSPPCG	1.845	14.084	1
	36	GCKFKWHFCKQDSDCLAGCVCQPHETCG	0.879	12.3803	1
	37	GCRFWQWLCKQDSDCLAGCVCGPNGFCG	0.809	12.0746	1
	38	GCAFQFYLCKQDSDCLAGCVCGGTQSCG	3.094	11.4593	1
	39	GCKFRRWKCKQDSDCLAGCVCDPQGPCG	0.914	9.93478	1
	40	GCKMKKYMCKQDSDCLAGCVCHQQSKCG	0.757	8.90588	1
	41	GCKFKRHMCKQDSDCLAGCVCTVKQNCG	0.489	8.28814	1
	42	GCKFRLWFCKQDSYCLPGCVCGPNGFCG	0.897	7.176	1
	43	GCKFRNWLCKQDSDCLAGCVCPWDTHCG	0.697	6.6381	1
	44	GCHFKVWWCKQDSDCLAGCVCDPAVICG	0.584	6.08333	1
	45	GCSWKCKQDSDCLAGCVCKMSQQCG	3.074	4.7075	1
	46	GCGFWKWMHGCKQDSDCLAGCVCGPNGFCG	2.638	3.85109	1
	47	GCKFRLWHCKQDSDCLAGCVCTAQPDCG	0.4	3.6036	1
	CBD	GPTQSHYGQCGGIGYVGGRYCSGTTCQHPRHRTSQCLPGAS
	1	GPTQSPFGQCGGIGYSGPTVCASGTTCQVLRPNFSWCLPGAS	2.287	21.5755	1

## Sheet: R-spondin
	R-spondin
CloneID	CloneNo.		ELISA	S/N	n
EETI-II	EETI-II	GCPRILMRCKQDSDCLAGCVCGPNGFCG
31	1	GCLASHPWWSVWCKQDSDCLAGCVCQEMGICG	0.721	11.4478	1
47	2	GCDPWIWQEWGVCKQDSDCLAGCVCGPNGFCG	1.056	13.7143	1

## Sheet: Her3-Fc
	Her3-Fc
CloneID	CloneNo.		ELISA	S/N	n
EET I-II	EET I-II	GCPRILMRCKQDSDCLAGCVCGPNGFCG
4	1	GCQLHYSQQGCKQYSULSGLVLWYTIHRLLRWRI	1.454	21.0725	1
7	2	GCPRILMRCKQDSDCLAGCVCSGPPPCG	1.6038	24.5152	5
9	3	GCDLDLDWIWHECKQDSDCLAGCVCHQGNFCG	1.438	25.6786	1
11	4	GCQSHYSHQGCKQDSDCLAGYCG	1.646	26.127	1
24	5	GCPRILMRCKQDSDCLSGCVCSGPPPCG	1.611	16.6082	1
37	6	GCHPDPWWCKQDSDCLARWCG	3.1695	43.3708	2
42	7	GCPRILMRCKQDSDCLAGCVCAGPPPCG	1.52	23.75	1
47	8	GCPRILIRCKQDSDCLAGCVCSGPPPCG	1.639	22.3812	2
52	9	GCWSSEKGLACKQDSDCLAGCVCDQTGSCG	1.65	23.0248	2
66	10	GCMNWGTFCKQDSDCLAGCVCALFGVCG	1.587	27.8421	1
67	11	GCISKWFSCKQDSDCLAGCVCLLWQDCG	1.544	20.0519	1
AVR9	AVR9	AFDCLGQCGRCDFHKLQCVPYVLSPYCNSSCTR
6	1	AFDCLGQCVPYVLSPYCNSSCTR	1.5635	24.2026	4
ChTx, L1	ChTx, L1	VSCTTSKECWSVCQRLHNTSKGGCQGSFCTCGP
2	1	VSCTTSKECWSVCQRLHNTSWGEQCVTKFCKCEE	1.737	22.5584	1
58	2	VSCTTSKECWSVCQRLHNTSWLGSCMERFCKCVD	1.625	24.2537	1
CBD	CBD	GPTQSHYGQCGGIGYSGPTVCASGTTCQVLNPYYSQCLPGAS
3	1	GPTQSWQGRCGGIGYSGPTVCASGTTCQVLTPYWSECLPGAS	1.65114	20.1649	7

## Sheet: Lgr5ECD-Fc
	Lgr5ECD-Fc
CloneID	CloneNo.		ELISA	S/N	n
	EET I-II	GCPRILMRCKQDSDCLAGCVCGPNGFCG
	1	GCMNSYWYNQWFCKQDSDCLAGCVCGPNGFCG	6.481	47.0781	1
	2	GCGYWYRVWFCKQDSDCLAGCVCQEPGPCG	4.179	44.3239	1
	3	GCGYWYRIWFCKQDSDCLAGCVCGPNGFCG	1.904	43.5217	1
	4	GCGWWYRQWFCKQDSDCLAGCVCLETPECG	2.073	40.2432	1
	5	GCTSNFWYKQWFCKQDSDCLAGCVCGPNGFCG	1.991	39	1
	6	GCGFWYMQWFCKQDSDCLAGCVCDPMGNCG	1.979	36.1948	2
	7	GCQQGYWYWQWFCKQDSDCLAGCVCGPNGFCG	1.965	33.6709	1
	8	GCGYWYKQWFCKQDSDCLAGCVCGPNGFCG	1.884	31.9508	1
	9	GCGYWWKKWFCKQDSDCLAGCVCGPNSFCG	1.989	29.2255	1
	10	GCGYWWKQWFCKQDSDCLAGCVCGPNGFCG	1.877	25.6983	1
	11	GCGYWFYEWFCKQDSDCLAGCVCDPNGFCG	2.021	21.6727	2
	12	GCAVYQVYCKQDSDCLAGCVCAVKFHCG	2.018	21.5755	1
	13	GCGYWWRTWFCKQDSDCLAGCVCGPNGFCG	1.902	17.0828	1
	14	GCGYWWRLWFCKQDSDCLAGCVCGPNGSCG	1.903	15.3209	1
	15	GCASGYWWRMWFCKQDSDCLAGCVCGPNGFCG	1.502	14.084	1
	16	GCHEGYWWRQWFCKQDSDCLAGCVCGPNGFCG	1.914	11.4593	1
	17	GCGYWWVQWFCKQDSDCLAGCVCGPNGFCD	1.977	10.2918	1
	18	GCGYWYLEWFCKQDSDCLAGCVCGPNGFCG	1.943	9.93478	1
	19	GCSYWWRVWFCKQDSDCLAGCVCGPNGFCG	1.727	7.176	1
	20	GCGFWWKYWFCKQDSDCLAGCVCGPNGFCG	1.757	6.08333	1
	21	GCYHGYWYITWFCKQDSDCLAGCVCSQDEQCG	2.049	5.05455	1
	22	GCNRSYWFRQWFCKQDSDCLAGCVCGPNGFCG	2.016	4.7075	1
	23	GCRHGYWFHYWFCKQDSDCLAGCVCGPNGFCG	1.963	3.85109	1
	24	GCLFRNLRMACKQDSDCLAGCVCGPNGFCG	2.173	13.9295	1
	25	GCLYLGWLCKQDSDCLAGCVCDYFWYCVHqS	2.184	19.5	1
	26	GCWVNFWMCKQDSDCLAGCVCRVLDVCG	2.09	11.7416	1
	ConTx_ MVIIA	CKGKGAKCSRLMYDCCTGSCRSGKC
	1	CKGKGAKCSFNTSIGPVVYCCTGSCRSGKC	2.151	12.7278	1
	2	CKGKGAKCSFEFADGKRTYCCTGSCRSGKC	2.179	5.35381	1
	CBD	GPTQSHYGQCGGIGYSGPTVCASGTTCQVLNPYYSQCLPGAS
	1	GPTQSTYGQCGGIGYSGPTVCASGTTCQVLWPALSWCLPGAS	2.06	42.9683	7
	2	GPTQSLFGMCGGIGYSGPTVCASGTTCQVLDPTTSQCLPGAS	1.996	42.7273	1
	3	GPTQSVYGMCGGIGYSGPTVCASGTTCQVLDPTTSQCLPGAS	2.043	40.9867	2
	4	GPTQSQFGMCGGIGYSGPTVCASGTTCQVLDPTTSQCLPGAS	2.06	40.8406	1
	5	GPTQSTWGQCGGIGYSGPTVCASGTTCQVLWPTLSWCLPGAS	1.684	38.2911	1
	6	GPTQSAFGPCGGIGYSGPTVCASGTTCQVLSPDVSQCLPGAS	2.1555	36	1
	7	GPTQSPGGICGGIGYSGPTVCASGTTCQVLSPEYSQCLPGAS	2.117	34.8857	1
	8	GPTQSAFGPCGGIGYSGPTVCASGTTCQVLSPDVSRCLPGAS	1.934	30.3016	1
	9	GPTQSQYGICGGIGYSGPTVCASGTTCQVLSPDWSQCLPGAS	1.992	23.7083	1
	10	GPTQSHYGLCGGIGYSGPTVCASGTTCQVLSPEFSQCLPGAS	2.037	23.5663	1
	11	GPTQSVYGICGGIGYSGPTVCASGTTCQVLSPEFSQCLPGAS	2.145	23.1111	4
	12	GPTQSVYGICGGIGYSGPTVCASGTTCQVLDPTTSQCLPGAS	2.124	18.8952	1
	13	GPTQSAYGQCGGIGYSGPTVCASGTTCQVLWPQVSWCLPGAS	2.048	14.2267	3
	14	GPTQSQYGICGGIGYSGPTVCASGTTCQVLSPEFSQCLPGAS	1.056	12.0746	1
	15	GPTQSQYGLCGGIGYSGPTVCASGTTCQVLDPTTSQCLPGAS	2.07	8.90588	2
	16	GPTQSAFGPCGGIGYSGHTVCASGTTCQVLSPNVSHCLPGAS	2.101	6.6381	1
	17	GPAHSTYGRCGGIDYYGPTVCASGTTCLVLWPALSWCLPRSF	2.198	26.2	1
	18	GPTQSOYGMCGGIGYSGPTVCASGTTCQVLDPTTSQCLPGAS	2.03	34.4756	1

## Sheet: Fz7CRD-Fc
	Fz7CRD-Fc
CloneID	CloneNo.		ELISA	S/N	n
EET I-II	EET I-II	GCPRILMRCKQDSDCLAGCVCGPNGFCG
42	1	GCGWLPELKLWCKQDSDCLAGCVCEDMIDCG	2.788	36.2078	1
55	2	GCTLYMYLCKQDSDCLAGWMFHHCG	2.813	29.3021	1
26	3	GCTLYMYLCKQDSDCLAGWMFHHCG	1.791	28.8871	1
17	4	GCVHVIREWWCKQDSDSSWFVCGPNGFCG	2.69	26.4182	2
38	5	GCGWLPELKLWCKQDSDCLAGCVCEDMIDCG	1.3175	15.1128	2
19	6	GCGWWFKQWFCKQDSDCLAGCVCGPNGFCG	1.83	3.79668	1
30	7	GCGYWYITWFCKQDSDCLAGCVCGPNGFCG	2.641	2.95414	1
AVR9	AVR9	AFDCLGQCGRCDFHKLQCVPYVLSPYCNSSCTR
2	1	AFDCLGQCGRCDFHKLQCVLVEPSGWYQVISWKYCNSSCTR	0.289	4.98276	1
ConTx_ MVIIA	ConTx_ MVIIA	CKGKGAKCSRLMYDCCTGSCRSGKC
65	1	CKGKGAKCSEYWIPMVGWVCCTGSCRSGKC	5.084	32.6681	1
CBD	CBD	GPTQSHYGQCGGIGYSGPTVCASGTTCQVLNPYYSQCLPGAS
15	1	GPTQSAFGECGGIGYSGPTVCASGTTCQVLSPYWSFCLPGAS	2.762	38.3737	2
72	2	GPTQSKYGVCGGIGYSGPTVCASGTTCQVLYPGYSLCLPGAS	2.804	37.9126	2
87	3	GPTQSWFGQCGGIGYSGPTVCASGTTCQVLVPDMSFCLPGAS	2.66	32.0482	1
47	4	GPTQSMFGECGGIGYSGPTVCASGTTCQVLSPFYSFCLPGAS	2.5905	30.3833	2
57	5	GPTQSAFGECGGIGYSGPTVCASGTTCQVLSPMFSFCLPGAS	2.41	28.6905	1
23	6	GPTQSVYGYCGGIGYSGPTVCASGTTCQVLFPGHSFCLPGAS	2.781	20.9098	1
18	7	GPTQSLWGECGGIGYSGPTVCASGTTCQVLSPEYSFCLPGAS	1.75	16.431	3
14	8	GPTQSIWGECGGIGYSGPTVCASGTTCQVLTPFYSFCLPGAS	1.18083	15.6895	6
29	9	GPTQSAGGWCGGIGYSGPTVCASGTTCQVLTPMESICLPGAS	0.36	5.71429	1
53	10	GPTQSAWGWCGGIGYSGPTVCASGTTCQVLSPYESYCLPGAS	0.316	4.32877	1
56	11	GPTQSMWGECGGIGYSGPTVCASGTTCQVLSPFYSFCLPGAS	0.266	3.69444	1

## Sheet: PCSK9
	PCSK9
CloneID	CloneNo.		ELISA	S/N	n
EET I-II	EET I-II	GCPRILMRCKQDSDCLAGCVCGPNGFCG
60	1	GCGYWFIQWFCKQDSDCLAGCVCGPNGFCG	1.591	21.7945	1
48	2	GCNLGYWWKQWFCKQDSDCLAGCVCERPRDCG	0.661	6.12037	1
77	3	GCGYWYRVWFCKQDSDCLAGCVCQEPGPCG	0.439	6.36232	1
23	4	GCGYWWSTWFCKQDSDCLAGCVCGPNGFCG	1.899	14.9528	1
83	5	GCGSHFAPWFGCKQDSDCLSWLCLYAADGLW	1.39	18.0519	1
41	6	GCSWVPYWCKQDSDCLAGCVCWEMVWCD	0.555	7.02532	1
63	7	GCGYWWRQWFCKQGSDCLAGCVCGPNGFCG	1.65	20.8861	1
61	8	GCGYWFKMWFCKQDSDCLAGCVCYPGASCG	0.7295	9.69839	2
16	9	GCGYWYRIWFCKQDSDCLAGCVCGPNGFCG	1.003	9.37383	1
62	10	GCGYWWKHWFCKQDSDCLAGCVCGPNGFCG	0.899	12.1486	1
33	11	GCGYWWVQWFCKQDSDCLAGCVCGPNGFCD	1.848	19.0515	1
80	12	GCGYWFKMWFCKQDSDCLAGCVCYPGASCG	1.256	15.5062	1
72	13	GCQQGYWWWYWFCKQDSDCLAGCVCGPNGFCG	1.948	25.9733	1
73	14	GCYHGYWYITWFCKQDSDCLAGCVCSQDEQCG	1.189	16.9857	1
64	15	GCWWWGRIHCKQDSDCLAGWGQHCG	3.317	44.9323	1
17	16	GCGWWYRQWFCKQDSDCLAGCVCLETPECG	1.716	15.7431	1
54	17	GCGYWWKQWFCKQDSDCLAGCVCGPNGFCG	1.252	17.6338	1
3	18	GCGYWWVQWFCKQDSDCLAGCVCGPNGFCD	1.648	20.1196	2
84	19	GCHEGYWWRQWFCKQDSDCLAGCVCGPNGFCG	1.314	20.5312	1
92	20	GCGYWFYEWFCKQDSDCLAGCVCDPNGFCG	0.75	9.03614	1
ConTx_ MVIIA	ConTx_ MVIIA	CKGKGAKCSRLMYDCCTGSCRSGKC
	1	CKGKGAKCSYYMGIDKGYVNYCCTGSCRSGKC	1.991	29.7164	1
	2	CKGKGAKCSFMTRQGVQTWCCTGSCRSGKC	1.734	25.8806	1
	3	CKGKGAKCSFNTVKGMQTYCCTGSCRSGKC	1.876	23.1605	1
	4	CKGKGAKCSFPTSQGVTTWCCTGSCRSGKC	1.446	19.28	1
	5	CKGKGAKCSFYHNDGWRTYCCTGSCRSGKC	1.065	19.0179	1
	6	CKGKGAKCSFKTKYGTQTYCCTGSCRSGKC	1.443	13.6132	1
	7	CKGKGAKCSFPTSQGVQHYCCTGSCRSGKC	1.13	12.4176	1
	8	CKGKGAKCSFQMSQGMAQFCCTGSCRSGKC	0.944	11.8	1
	9	CKGKGAKCSFRTKEGMQTWCCTGSCRSGKC	1.218	11.6	1
	10	CKGKGAKCSFNTVKGMQTYCCTGSCRSGKC	0.881	11.2949	1
	11	CKGKGAKCSFTTKAGEQTWCCTGSCRSGKC	0.658	9.0137	1
	12	CKGKCDKCSWPMDNQGHWMHYCCTGFCLSGKC	0.844	11.1053	1
CBD	CBD	GPTQSHYGQCGGIGYSGPTVCASGTTCQVLNPYYSQCLPGAS
2	1	GPTQSNYGMCGGIGYSGPTVCASGTTCQVLYPTTSRCLPGAS	1.114	17.6825	1
42	2	GPTQSQFGMCGGIGYSGPTVCASGTTCQVLDPTTSQCLPGAS	0.222	2.45238	1
35	3	GPTQSEYGMCGGIGYSGPTVCASGTTCQVLDPMTSQCLPGAS	0.26	2.63265	1
25	4	GPTQSTYGRCGGIGYSGPTVCASGTTCQVLWPALSWCLPGAS	0.295	3.73418	1
43	5	GPTQSAFGPCGGIGYSGPTVCASGTTCQVLSPDVSQCLPGAS	0.258	2.62887	1
19	6	GPTQSYGQCGGIGYSGPTVCASGTTCQVLWPQVSWCLPGAST	0.32	2.92982	1
95	7	GPTQSKYGMCGGIGYSGPTVCASGTTCQVLDPYTSQCLPGAS	1.904	26.8169	1
45	8	GPAHSLFGMCGGIDYSGPTVCASGTTCHVLNPTTSHCLPRAS	0.513	5.02941	1
20	9	GPTQSTYGQCGGIGYSGPTVCASGTTCQVLGPALSWCLPGAS	0.582	5.24324	1
12	10	GPTQSEYGMCGGIGYSGPTVCASGTTCQVLDPTTSQCLPGAS	0.58375	7.2339	8
46	11	GPTQSMYGMCGGIGYSGPTVCASGTTCQVLDPNTSQCLPGAS	0.765	6.89189	1
57	12	GPTHSTYGQCGGIGYSGQSVCASGTTCQVLWAALSWCLPGAS	0.613	7.75949	1
40	13	GPTQSHYGLCGGIGYSGPTVCASGTTCQVLSPEFSQCLPGAS	0.6415	7.95961	2
34	14	GPTQSKYGMCGGIGYSGPTVCASGTTCQVLDPYTSQCLPGAS	0.674	8.79512	3
30	15	GPTQSNYGQCGGIGYSGPTVCASGTTCQVLWPAMSWCLPGAS	1.033	13.9595	1
29	16	GPTQSNYGMCGGIGYSGPTVCASGTTCQVLqPSTSRCLPGAS	0.906	11.6154	1
24	17	GPTQSEYGMCGGIGYSGPTVCASGTTCQVLDPTTSQCLPGAS	1.478	11.2824	1
36	18	GPTQSMCGMCGGIGYSGPTVCASGTTCQVLDPHTSQCLPGAS	1.48	13.9623	1
27	19	GPTQSPGGICGGIGYSGPTVCASGTTCQVLSPEYSQCLPGAS	1.204	15.8421	1
6	20	GPTQSLFGMCGGIGYSGPTVCASGTTCQVLYPTTSRCLPGAS	1.171	18.0154	1
10	21	GPTQSNYGQCGGIGYSGPTVCASGTTCQVLqPAMSWCLPGAS	1.497	18.7125	1
38	22	GPTQSTYGQCGGIGYSGPTVCASGTTCQVLWPALSWCLPGAS	1.2223	14.9629	10
14	23	GPTQSAYGQCGGIGYSGPTVCASGTTCQVLWPQVSWCLPGAS	1.085	13.9103	1
28	24	GPTQSVHGMCGGIGYSGPTVCASGTTCQVLDPFTSQCLPGAS	1.335	14.8333	1
70	25	GPTQSVYGMCGGIGYSGPTVCASGTTCQVLDPTTSQCLPGAS	1.27	14.9412	1
5	26	GPTQSTYGQCGGIGYSGPTVCASGTTCQVLWPALSWCLPGAS	1.60167	21.5285	3
32	27	GPTQSTCGQCGGIGYSGPTVCASGTTCQVLWPTLSWCLPGAS	1.416	20.8235	1
50	28	GPTQSDYGMCGGIGYSGPTVCASGTTCQVLDPYTSQCLPGAS	1.163	14.1829	1

## Sheet: PCSK9dCRD
	PCSK9dCRD
CloneID	CloneNo.		ELISA	S/N	n
AVR9	AVR9	AFDCLGQCGRCDFHKLQCVPYVLSPYCNSSCTR
11	1	AFDCLGQCGRCDFHKLQCVYRSWAHFQYCNSSCTR	2.516	18.5	1
14	2	AFDCLGQCGRCDFHKLQCVYQSWDHYQYCNSSCTR	2.41	30.5063	1
16	3	AFDCLGQCGRCDFHKLQCVYTSWESYQYCNSSCTR	1.801	19.5761	1
18	4	AFDCLGQCGRCDFHKLQCVGKFRSFQDYQYCNSSCTR	2.515	28.5795	1
34	5	AFDCLGQCGRCDFHKLQCVYKDWGHYLYCNSSCTR	1.797	23.96	1
39	6	AFDCLGQCGRCDFHKLQCVFRSWQHYMYCNSSCTR	2.457	9.06642	1
44	7	AFDCLGQCGRCDFHKLQCVYQDWAHYVYCNSSCTR	2.192	27.7468	1
53	8	AFDCLGQCGRCDFHKLQCVYKTWQDYQYCNSSCTR	2.49	36.087	1
54	9	AFDCLGQCGRCDFHKLQCVYESYAHYQYCNSSCTR	1.59	23.7313	1
57	10	AFDCLGQCGRCDFHKLQCVYSSWAHYQYCNSSCTR	2.574	33.8684	1
58	11	AFDCLGQCGRCDFHKLQCVYTSWQHYQYCNSSCTR	2.66667	35.3009	3
69	12	AFDCLGQCGRCDFHKLQCVWQTWQHYQYCNSSCTR	2.51	23.4579	1
80	13	AFDCLGQCGRCDFHKLQCVWQTWSAYLYCNSSCTR	2.102	2.9235	1
82	14	AFDCLGQCGRCDFHKLQCVNIEYYRDWDHYQYCNSSCTR	2.129	27.6494	1
94	15	AFDCLGQCGRCDFHKLQCVWTSWGDYIKYGAYCNSSCTR	2.093	10.901	1
ConTx_ MVIIA	ConTx_ MVIIA	CKGKGAKCSRLMYDCCTGSCRSGKC
26	1	CKGKGAKCSGVFRSWTEYVQSCCTGSCRSGKC	2.4355	37.4078	3
32	2	CKGKGAKCSFQFNSGIQHFCCTGSCRSGKC	1.018	15.6615	1
65	3	CKGKGAKCSFKYADATRIFCCTGSCRSGKC	0.781	13.0167	1
CBD	CBD	GPTQSHYGQCGGIGYSGPTVCASGTTCQVLNPYYSQCLPGAS
40	1	GPTQSVGGVCGGIGYSGPTVCASGTTCQVLSPKTSICLPGAS	2.389	27.4598	1
49	2	GPTQSVGGNCGGIGYSGPTVCASGTTCQVLSPNFSICLPGAS	2.375	37.1094	1

## Sheet: BamA-amphipol
	BamA-amphipol
CloneID	CloneNo.		ELISA	S/N	n
EET I-II	EET I-II	GCPRILMRCKQDSDCLAGCVCGPNGFCG
1	1	GCTMWQRLQAKYCKQDSDCLAGCVCHAREKCG	1.5	8.1	68

[truncated: 5 more sheets: CD28-Fc, CD16A, EpCAM, Notch2Long, Notch2NRR]
