# Supplementary material for: Disulfide-constrained peptide scaffolds enable a robust peptide-therapeutic discovery platform
Source: PLoS One. 2024 Mar 28;19(3):e0300135. doi: 10.1371/journal.pone.0300135 (PMC10977697; doi:10.1371/journal.pone.0300135)
Supplement: S2 Table — (XLSX) [file pone.0300135.s002.xlsx]

## Sheet: Sheet1
DCP Name	Sequence	Kd(mM)
N2L.EET03.50	GCGWTLWHCKQDSDCLAGCVCAPRWVCG	N.B.
N2L.EET03.10	GCGWTLRHCKQDSDCLAGCVCRPIWYCG	4.5 ± 0.5
N2L.EET03.88	GCGWTLRHCKQDSDCLAGCVCEPVWWCG	8.8 ± 2.0
N2L.EET03.18	GCGWTLRHCKQDSDCLAGCVCEPIWWCG	8.9 ± 0.1
N2L.EET03.34	GCGWTLRHCKQDSDCLAGCVCKPKWTCG	8.6 ± 0.4
N2L.EET03.63	GCGWTLRHCKQDSDCLAGCVCEPKWWCG	44.8 ± 13.0
N2L.EET03.58	GCGWTLWHCKQDSDCLAGCVCEPKWFCG	8.2 ± 0.3
N2L.EET03.1867	GCGWTLRHCKQDSDCLAGCVCEPKWMCG	9.5 ± 0.4
N2L.EET03.n5	GCGWTLMHCKQDSDCLAGCVCEPIWWCG	13.2 ± 0.5
N2L.EET03.30	GCGWTLKHCKQDSDCLAGCVCEPIWWCG	13.1 ± 0.8
N2L.EET03.67	GCGWTLWHCKQDSDCLAGCVCEPKWMCG	15.4 ± 0.3
