# Supplementary material for: Disulfide-constrained peptide scaffolds enable a robust peptide-therapeutic discovery platform
Source: PLoS One. 2024 Mar 28;19(3):e0300135. doi: 10.1371/journal.pone.0300135 (PMC10977697; doi:10.1371/journal.pone.0300135)
Supplement: S3 Table — (XLSX) [file pone.0300135.s003.xlsx]

## Sheet: Sheet1
Library name	Oligo Sequence
EETI_lib1	CTGGGCAGCCTCGAGGGCTGCXXXXXXTGCAAACAGGATTCTGATTGCCTGGCGGGCTGCGTGTGCGGCCCGAACGGCTTTTGCGGCACACTAGTCACCGTC
	CTGGGCAGCCTCGAGGGCTGCXXXXXXXXTGCAAACAGGATTCTGATTGCCTGGCGGGCTGCGTGTGCGGCCCGAACGGCTTTTGCGGCACACTAGTCACCGTC
	CTGGGCAGCCTCGAGGGCTGCXXXXXXXXXXTGCAAACAGGATTCTGATTGCCTGGCGGGCTGCGTGTGCGGCCCGAACGGCTTTTGCGGCACACTAGTCACCGTC
EETI_lib2	CTGGGCAGCCTCGAGGGCTGCCCGCGTATTCTGATGCGTTGCAAACAGGATTCTGATTGCCTGGCGGGCTGCGTGTGCXXXXXTGCGGCACACTAGTCACCGTC
EETI_lib3	CTGGGCAGCCTCGAGGGCTGCXXXXXXTGCAAACAGGATTCTGATTGCCTGGCGGGCTGCGTGTGCXXXXXTGCGGCACACTAGTCACCGTC
	CTGGGCAGCCTCGAGGGCTGCXXXXXXXXTGCAAACAGGATTCTGATTGCCTGGCGGGCTGCGTGTGCXXXXXTGCGGCACACTAGTCACCGTC
	CTGGGCAGCCTCGAGGGCTGCXXXXXXXXXXTGCAAACAGGATTCTGATTGCCTGGCGGGCTGCGTGTGCXXXXXTGCGGCACACTAGTCACCGTC
AVR9_lib	CTGGGCAGCCTCGAGGCGTTTGATTGCCTGGGCCAGTGCGGCCGTTGCGATTTTCATAAACTGCAGTGCXXXXXXTGCAACTCTTCTTGCACCCGTACACTAGTCACCGTC
	CTGGGCAGCCTCGAGGCGTTTGATTGCCTGGGCCAGTGCGGCCGTTGCGATTTTCATAAACTGCAGTGCXXXXXXXXTGCAACTCTTCTTGCACCCGTACACTAGTCACCGTC
	CTGGGCAGCCTCGAGGCGTTTGATTGCCTGGGCCAGTGCGGCCGTTGCGATTTTCATAAACTGCAGTGCXXXXXXXXXXTGCAACTCTTCTTGCACCCGTACACTAGTCACCGTC
	CTGGGCAGCCTCGAGGCGTTTGATTGCCTGGGCCAGTGCGGCCGTTGCGATTTTCATAAACTGCAGTGCXXXXXXXXXXXXTGCAACTCTTCTTGCACCCGTACACTAGTCACCGTC
	CTGGGCAGCCTCGAGGCGTTTGATTGCCTGGGCCAGTGCGGCCGTTGCGATTTTCATAAACTGCAGTGCXXXXXXXXXXXXXXTGCAACTCTTCTTGCACCCGTACACTAGTCACCGTC
	CTGGGCAGCCTCGAGGCGTTTGATTGCCTGGGCCAGTGCGGCCGTTGCGATTTTCATAAACTGCAGTGCXXXXXXXXXXXXXXXXTGCAACTCTTCTTGCACCCGTACACTAGTCACCGTC
CirA_lib	CTGGGCAGCCTCGAGTGGATTCCGTGCATTTCTGCGGCGCTGGGCTGCTCTTGCAAAAACAAAGTGTGCTATXXXXXTGCGGCGAATCTTGCGTGACACTAGTCACCGTC
	CTGGGCAGCCTCGAGTGGATTCCGTGCATTTCTGCGGCGCTGGGCTGCTCTTGCAAAAACAAAGTGTGCTATXXXXXXXTGCGGCGAATCTTGCGTGACACTAGTCACCGTC
	CTGGGCAGCCTCGAGTGGATTCCGTGCATTTCTGCGGCGCTGGGCTGCTCTTGCAAAAACAAAGTGTGCTATXXXXXXXXXTGCGGCGAATCTTGCGTGACACTAGTCACCGTC
	CTGGGCAGCCTCGAGTGGATTCCGTGCATTTCTGCGGCGCTGGGCTGCTCTTGCAAAAACAAAGTGTGCTATXXXXXXXXXXXTGCGGCGAATCTTGCGTGACACTAGTCACCGTC
	CTGGGCAGCCTCGAGTGGATTCCGTGCATTTCTGCGGCGCTGGGCTGCTCTTGCAAAAACAAAGTGTGCTATXXXXXXXXXXXXXTGCGGCGAATCTTGCGTGACACTAGTCACCGTC
CnTx_ MVIIA_lib	CTGGGCAGCCTCGAGTGCAAAGGCAAAGGCGCGAAATGCTCTXXXXXXTGCTGCACCGGCTCTTGCCGTTCTGGCAAATGCACACTAGTCACCGTC
	CTGGGCAGCCTCGAGTGCAAAGGCAAAGGCGCGAAATGCTCTXXXXXXXXTGCTGCACCGGCTCTTGCCGTTCTGGCAAATGCACACTAGTCACCGTC
	CTGGGCAGCCTCGAGTGCAAAGGCAAAGGCGCGAAATGCTCTXXXXXXXXXXTGCTGCACCGGCTCTTGCCGTTCTGGCAAATGCACACTAGTCACCGTC
	CTGGGCAGCCTCGAGTGCAAAGGCAAAGGCGCGAAATGCTCTXXXXXXXXXXXXTGCTGCACCGGCTCTTGCCGTTCTGGCAAATGCACACTAGTCACCGTC
HwTx_lib	CTGGGCAGCCTCGAGGCGTGCAAAGGCGTGTTTGATGCGTGCXXXXXXGAATGCTGCCCGAACCGTGTGTGCTCTGATAAACATAAATGGTGCAAATGGAAACTGACACTAGTCACCGTC
	CTGGGCAGCCTCGAGGCGTGCAAAGGCGTGTTTGATGCGTGCXXXXXXXXGAATGCTGCCCGAACCGTGTGTGCTCTGATAAACATAAATGGTGCAAATGGAAACTGACACTAGTCACCGTC
	CTGGGCAGCCTCGAGGCGTGCAAAGGCGTGTTTGATGCGTGCXXXXXXXXXXGAATGCTGCCCGAACCGTGTGTGCTCTGATAAACATAAATGGTGCAAATGGAAACTGACACTAGTCACCGTC
	CTGGGCAGCCTCGAGGCGTGCAAAGGCGTGTTTGATGCGTGCXXXXXXXXXXXXGAATGCTGCCCGAACCGTGTGTGCTCTGATAAACATAAATGGTGCAAATGGAAACTGACACTAGTCACCGTC
ChTx_lib1	CTGGGCAGCCTCGAGGTGTCTTGCACCACCTCTAAAGAATGCTGGTCTGTGTGCCAGCGTCTGCATAACACCTCTAAAGGCGGCTGCXXXXTGCACCTGCGGCCCGACACTAGTCACCGTC
ChTx_lib2	CTGGGCAGCCTCGAGGTGTCTTGCACCACCTCTAAAGAATGCTGGTCTGTGTGCCAGCGTCTGCATAACACCTCTXGGCXTGCXXXXTGCXTGCXXACACTAGTCACCGTC
ChTx_lib3	CTGGGCAGCCTCGAGGTGTCTTGCACCXXXGAATGCTGGXGTGTGCCAGXXCATAACACCTCTAAAGGCGGCTGCCAGGGCTCTTTTTGCACCTGCGGCCCGACACTAGTCACCGTC
CBD_lib1	CTGGGCAGCCTCGAGGGCCCGACCCAGTCTCATTATGGCCAGTGCGGCGGCXGGCTATXGGCXXXTGCGCGTCTGGCACCACCTGCCAGXXXXXXTCTCAGTGCCTGCCGGGCGCGTCTACACTAGTCACCGTC
CBD_lib2	CTGGGCAGCCTCGAGGGCCCGACCCAGTCTXXGGCXTGCGGCGGCATTGGCTATTCTGGCCCGACCGTGTGCGCGTCTGGCACCACCTGCCAGGTGCTGXCCGXXTCTXTGCCTGCCGGGCGCGTCTACACTAGTCACCGTC
	X represent tri-nucleotide encoding 19 amino acids in equimolar excluding Cys
