# Supplementary material for: Disulfide-constrained peptide scaffolds enable a robust peptide-therapeutic discovery platform
Source: PLoS One. 2024 Mar 28;19(3):e0300135. doi: 10.1371/journal.pone.0300135 (PMC10977697; doi:10.1371/journal.pone.0300135)
Supplement: S1 File — A zip file contains 51 pdf files with filenames are the same as the “DCP name” listed in the tables. (ZIP) [file pone.0300135.s004.zip]

Archive with 102 entries (102 files):
- CD28_Hwtx1.pdf
- __MACOSX/._CD28_Hwtx1.pdf
- Her3-Fc_CBD1.pdf
- __MACOSX/._Her3-Fc_CBD1.pdf
- Her3-Fc_ChTx1.pdf
- __MACOSX/._Her3-Fc_ChTx1.pdf
- Her3-Fc_ChTx2.pdf
- __MACOSX/._Her3-Fc_ChTx2.pdf
- hFz7-Fc_CnTx1.pdf
- __MACOSX/._hFz7-Fc_CnTx1.pdf
- HtrA1_AVR61.pdf
- __MACOSX/._HtrA1_AVR61.pdf
- HtrA1_AVR62.pdf
- __MACOSX/._HtrA1_AVR62.pdf
- HtrA1_CBDamy86.pdf
- __MACOSX/._HtrA1_CBDamy86.pdf
- HtrA1_CBDwt46.pdf
- __MACOSX/._HtrA1_CBDwt46.pdf
- HtrA1_CirA38.pdf
- __MACOSX/._HtrA1_CirA38.pdf
- HtrA1_CirA65.pdf
- __MACOSX/._HtrA1_CirA65.pdf
- HtrA1_CnTx83.pdf
- __MACOSX/._HtrA1_CnTx83.pdf
- HtrA1_EET76.pdf
- __MACOSX/._HtrA1_EET76.pdf
- HtrA1_HwTx69.pdf
- __MACOSX/._HtrA1_HwTx69.pdf
- N2L-EET-03.pdf
- __MACOSX/._N2L-EET-03.pdf
- N2L-EET-28.pdf
- __MACOSX/._N2L-EET-28.pdf
- N2L-EET-29.pdf
- __MACOSX/._N2L-EET-29.pdf
- N2L-EET-36.pdf
- __MACOSX/._N2L-EET-36.pdf
- N2L-EET-57.pdf
- __MACOSX/._N2L-EET-57.pdf
- N2L-EET-62.pdf
- __MACOSX/._N2L-EET-62.pdf
- N2L-EET-63.pdf
- __MACOSX/._N2L-EET-63.pdf
- N2L-EET-83.pdf
- __MACOSX/._N2L-EET-83.pdf
- N2L.EET03.10.pdf
- __MACOSX/._N2L.EET03.10.pdf
- N2L.EET03.18.pdf
- __MACOSX/._N2L.EET03.18.pdf
- N2L.EET03.30.pdf
- __MACOSX/._N2L.EET03.30.pdf
- N2L.EET03.34.pdf
- __MACOSX/._N2L.EET03.34.pdf
- N2L.EET03.50.pdf
- __MACOSX/._N2L.EET03.50.pdf
- N2L.EET03.58.pdf
- __MACOSX/._N2L.EET03.58.pdf
- N2L.EET03.63.pdf
- __MACOSX/._N2L.EET03.63.pdf
- N2L.EET03.67.pdf
- __MACOSX/._N2L.EET03.67.pdf
- N2L.EET03.88.pdf
- __MACOSX/._N2L.EET03.88.pdf
- N2L.EET03.1867.pdf
- __MACOSX/._N2L.EET03.1867.pdf
- N2L.EET03.n5.pdf
- __MACOSX/._N2L.EET03.n5.pdf
- N2L.EET31.32.13.pdf
- __MACOSX/._N2L.EET31.32.13.pdf
- N2L.EET31.32.70.pdf
- __MACOSX/._N2L.EET31.32.70.pdf
- N2L.EET31.43.24.pdf
- __MACOSX/._N2L.EET31.43.24.pdf
- N2L.EET31.43.43.pdf
- __MACOSX/._N2L.EET31.43.43.pdf
- N2L.EET31.43.75.pdf
- __MACOSX/._N2L.EET31.43.75.pdf
- N2L.EET31.pdf
- __MACOSX/._N2L.EET31.pdf
- N2N-AVR-19.pdf
- __MACOSX/._N2N-AVR-19.pdf
- N2N-AVR-n6.pdf
- __MACOSX/._N2N-AVR-n6.pdf
- N2N-EET-33.pdf
- __MACOSX/._N2N-EET-33.pdf
- N2N-EET-45.pdf
- __MACOSX/._N2N-EET-45.pdf
- N2N-EET-57.pdf
- __MACOSX/._N2N-EET-57.pdf
- N2N-EET-63.pdf
- __MACOSX/._N2N-EET-63.pdf
- N2N-EET-n3.pdf
- __MACOSX/._N2N-EET-n3.pdf
- N2N-EET-n13.pdf
- __MACOSX/._N2N-EET-n13.pdf
- PCSK9FL_CBD1.pdf
- __MACOSX/._PCSK9FL_CBD1.pdf
- PCSK9FL_CBD2.pdf
- __MACOSX/._PCSK9FL_CBD2.pdf
- PCSK9FL_CnTx1.pdf
- __MACOSX/._PCSK9FL_CnTx1.pdf
- PCSK9FL_CnTx2.pdf
- __MACOSX/._PCSK9FL_CnTx2.pdf
