# Supplementary material for: Disulfide-constrained peptide scaffolds enable a robust peptide-therapeutic discovery platform
Source: PLoS One. 2024 Mar 28;19(3):e0300135. doi: 10.1371/journal.pone.0300135 (PMC10977697; doi:10.1371/journal.pone.0300135)
Supplement: S2 File — (TXT) [file pone.0300135.s005.txt]

LOCUS       ss.pS2202d_g3DCP_STOP        5905 bp    DNA     circular     12-JAN-2024
DEFINITION  .
ACCESSION   urn.local...2j-h423uqm
KEYWORDS    .
SOURCE      
  ORGANISM  .
FEATURES             Location/Qualifiers
     misc_feature    7
                     /standard_name="The following is from pMAL-p2 and i"
     misc_feature    7
                     /standard_name="includes the lacIq gene"
     misc_feature    7
                     /standard_name="and the Ptac promoter with a signal
                     peptide"
     CDS             1534..2259
                     /standard_name="Comment"
     misc_feature    1534
                     /standard_name="Start secretion signal"
     misc_feature    1612
                     /standard_name="gD tag begins"
     misc_feature    1807
                     /standard_name="begin gene3"
     misc_feature    2260
                     /standard_name="end of gene III C-terminal moiety"
     misc_feature    2280
                     /standard_name="the following is base 1206 to 2066 of
                     pbr322 from NheI site"
     misc_feature    3143
                     /standard_name="add in F origin with BamHI sites:"
     misc_feature    3615
                     /standard_name="the following is base 2067 to 4363 of
                     pbr322"
ORIGIN      
        1 gaattcccga caccatcgaa tggtgcaaaa cctttcgcgg tatggcatga tagcgcccgg
       61 aagagagtca attcagggtg gtgaatgtga aaccagtaac gttatacgat gtcgcagagt
      121 atgccggtgt ctcttatcag accgtttccc gcgtggtgaa ccaggccagc cacgtttctg
      181 cgaaaacgcg ggaaaaagtg gaagcggcga tggcggagct gaattacatt cccaaccgcg
      241 tggcacaaca actggcgggc aaacagtcgt tgctgattgg cgttgccacc tccagtctgg
      301 ccctgcacgc gccgtcgcaa attgtcgcgg cgattaaatc tcgcgccgat caactgggtg
      361 ccagcgtggt ggtgtcgatg gtagaacgaa gcggcgtcga agcctgtaaa gcggcggtgc
      421 acaatcttct cgcgcaacgc gtcagtgggc tgatcattaa ctatccgctg gatgaccagg
      481 atgccattgc tgtggaagct gcctgcacta atgttccggc gttatttctt gatgtctctg
      541 accagacacc catcaacagt attattttct cccatgaaga cggtacgcga ctgggcgtgg
      601 agcatctggt cgcattgggt caccagcaaa tcgcgctgtt agcgggccca ttaagttctg
      661 tctcggcgcg tctgcgtctg gctggctggc ataaatatct cactcgcaat caaattcagc
      721 cgatagcgga acgggaaggc gactggagtg ccatgtccgg ttttcaacaa accatgcaaa
      781 tgctgaatga gggcatcgtt cccactgcga tgctggttgc caacgatcag atggcgctgg
      841 gcgcaatgcg cgccattacc gagtccgggc tgcgcgttgg tgcggatatc tcggtagtgg
      901 gatacgacga taccgaagac agctcatgtt atatcccgcc gttaaccacc atcaaacagg
      961 attttcgcct gctggggcaa accagcgtgg accgcttgct gcaactctct cagggccagg
     1021 cggtgaaggg caatcagctg ttgcccgtct cactggtgaa aagaaaaacc accctggcgc
     1081 ccaatacgca aaccgcctct ccccgcgcgt tggccgattc attaatgcag ctggcacgac
     1141 aggtttcccg actggaaagc gggcagtgag cgcaacgcaa ttaatgtgag ttagctcact
     1201 cattaggcac aattctcatg tttgacagct tatcatcgac tgcacggtgc accaatgctt
     1261 ctggcgtcag gcagccatcg gaagctgtgg tatggctgtg caggtcgtaa atcactgcat
     1321 aattcgtgtc gctcaaggcg cactcccgtt ctggataatg ttttttgcgc cgacatcata
     1381 acggttctgg caaatattct gaaatgagct gttgacaatt aatcatcggc tcgtataatg
     1441 tgtggaattg tgagcggata acaatttcac acaggaaaca gccagtccgt ttaggtgttt
     1501 tcacgagcac ttcaccaaca aggaccatag attatgaaaa taaaaacagg tgcacgcatc
     1561 ctcgcattat ccgcattaac gacgatgatg ttttccgcct cggcttatgc atccatggct
     1621 gatccgaacc gtttccgcgg taaggacctg ggcagcctcg agctgggcag cctcgagggc
     1681 tgctagtagt agtgcaaaca ggattctgat tgcctggcgg gctgcgtgtg ctagtagtag
     1741 tgcggcacac tagtcaccgt cacactagtc accgtctcca gcagtggcgg tggctctggt
     1801 tccggtgatt ttgattatga aaagatggca aacgctaata agggggctat gaccgaaaat
     1861 gccgatgaaa acgcgctaca gtctgacgct aaaggcaaac ttgattctgt cgctactgat
     1921 tacggtgctg ctatcgatgg tttcattggt gacgtttccg gccttgctaa tggtaatggt
     1981 gctactggtg attttgctgg ctctaattcc caaatggctc aagtcggtga cggtgataat
     2041 tcacctttaa tgaataattt ccgtcaatat ttaccttccc tccctcaatc ggttgaatgt
     2101 cgcccttttg tctttagcgc tggtaaacca tatgaatttt ctattgattg tgacaaaata
     2161 aacttattcc gtggtgtctt tgcgtttctt ttatatgttg ccacctttat gtatgtattt
     2221 tctacgtttg ctaacatact gcgtaataag gagtcttaat catgccagtt cttttggcta
     2281 gcgccgccct ataccttgtc tgcctccccg cgttgcgtcg cggtgcatgg agccgggcca
     2341 cctcgacctg aatggaagcc ggcggcacct cgctaacgga ttcaccactc caagaattgg
     2401 agccaatcaa ttcttgcgga gaactgtgaa tgcgcaaacc aacccttggc agaacatatc
     2461 catcgcgtcc gccatctcca gcagccgcac gcggcgcatc tcgggcagcg ttgggtcctg
     2521 gccacgggtg cgcatgatcg tgctcctgtc gttgaggacc cggctaggct ggcggggttg
     2581 ccttactggt tagcagaatg aatcaccgat acgcgagcga acgtgaagcg actgctgctg
     2641 caaaacgtct gcgacctgag caacaacatg aatggtcttc ggtttccgtg tttcgtaaag
     2701 tctggaaacg cggaagtcag cgccctgcac cattatgttc cggatctgca tcgcaggatg
     2761 ctgctggcta ccctgtggaa cacctacatc tgtattaacg aagcgctggc attgaccctg
     2821 agtgattttt ctctggtccc gccgcatcca taccgccagt tgtttaccct cacaacgttc
     2881 cagtaaccgg gcatgttcat catcagtaac ccgtatcgtg agcatcctct ctcgtttcat
     2941 cggtatcatt acccccatga acagaaattc ccccttacac ggaggcatca agtgaccaaa
     3001 caggaaaaaa ccgcccttaa catggcccgc tttatcagaa gccagacatt aacgcttctg
     3061 gagaaactca acgagctgga cgcggatgaa caggcagaca tctgtgaatc gcttcacgac
     3121 cacgctgatg agctttaccg caggatccgg aaattgtaaa cgttaatatt ttgttaaaat
     3181 tcgcgttaaa tttttgttaa atcagctcat tttttaacca ataggccgaa atcggcaaaa
     3241 tcccttataa atcaaaagaa tagaccgaga tagggttgag tgttgttcca gtttggaaca
     3301 agagtccact attaaagaac gtggactcca acgtcaaagg gcgaaaaacc gtctatcagg
     3361 gctatggccc actacgtgaa ccatcaccct aatcaagttt tttggggtcg aggtgccgta
     3421 aagcactaaa tcggaaccct aaagggagcc cccgatttag agcttgacgg ggaaagccgg
     3481 cgaacgtggc gagaaaggaa gggaagaaag cgaaaggagc gggcgctagg gcgctggcaa
     3541 gtgtagcggt cacgctgcgc gtaaccacca cacccgccgc gcttaatgcg ccgctacagg
     3601 gcgcgtccgg atcctgcctc gcgcgtttcg gtgatgacgg tgaaaacctc tgacacatgc
     3661 agctcccgga gacggtcaca gcttgtctgt aagcggatgc cgggagcaga caagcccgtc
     3721 agggcgcgtc agcgggtgtt ggcgggtgtc ggggcgcagc catgacccag tcacgtagcg
     3781 atagcggagt gtatactggc ttaactatgc ggcatcagag cagattgtac tgagagtgca
     3841 ccatatgcgg tgtgaaatac cgcacagatg cgtaaggaga aaataccgca tcaggcgctc
     3901 ttccgcttcc tcgctcactg actcgctgcg ctcggtcgtt cggctgcggc gagcggtatc
     3961 agctcactca aaggcggtaa tacggttatc cacagaatca ggggataacg caggaaagaa
     4021 catgtgagca aaaggccagc aaaaggccag gaaccgtaaa aaggccgcgt tgctggcgtt
     4081 tttccatagg ctccgccccc ctgacgagca tcacaaaaat cgacgctcaa gtcagaggtg
     4141 gcgaaacccg acaggactat aaagatacca ggcgtttccc cctggaagct ccctcgtgcg
     4201 ctctcctgtt ccgaccctgc cgcttaccgg atacctgtcc gcctttctcc cttcgggaag
     4261 cgtggcgctt tctcatagct cacgctgtag gtatctcagt tcggtgtagg tcgttcgctc
     4321 caagctgggc tgtgtgcacg aaccccccgt tcagcccgac cgctgcgcct tatccggtaa
     4381 ctatcgtctt gagtccaacc cggtaagaca cgacttatcg ccactggcag cagccactgg
     4441 taacaggatt agcagagcga ggtatgtagg cggtgctaca gagttcttga agtggtggcc
     4501 taactacggc tacactagaa ggacagtatt tggtatctgc gctctgctga agccagttac
     4561 cttcggaaaa agagttggta gctcttgatc cggcaaacaa accaccgctg gtagcggtgg
     4621 tttttttgtt tgcaagcagc agattacgcg cagaaaaaaa ggatctcaag aagatccttt
     4681 gatcttttct acggggtctg acgctcagtg gaacgaaaac tcacgttaag ggattttggt
     4741 catgagatta tcaaaaagga tcttcaccta gatcctttta aattaaaaat gaagttttaa
     4801 atcaatctaa agtatatatg agtaaacttg gtctgacagt taccaatgct taatcagtga
     4861 ggcacctatc tcagcgatct gtctatttcg ttcatccata gttgcctgac tccccgtcgt
     4921 gtagataact acgatacggg agggcttacc atctggcccc agtgctgcaa tgataccgcg
     4981 agacccacgc tcaccggctc cagatttatc agcaataaac cagccagccg gaagggccga
     5041 gcgcagaagt ggtcctgcaa ctttatccgc ctccatccag tctattaatt gttgccggga
     5101 agctagagta agtagttcgc cagttaatag tttgcgcaac gttgttgcca ttgctgcagg
     5161 catcgtggtg tcacgctcgt cgtttggtat ggcttcattc agctccggtt cccaacgatc
     5221 aaggcgagtt acatgatccc ccatgttgtg caaaaaagcg gttagctcct tcggtcctcc
     5281 gatcgttgtc agaagtaagt tggccgcagt gttatcactc atggttatgg cagcactgca
     5341 taattctctt actgtcatgc catccgtaag atgcttttct gtgactggtg agtactcaac
     5401 caagtcattc tgagaatagt gtatgcggcg accgagttgc tcttgcccgg cgtcaacacg
     5461 ggataatacc gcgccacata gcagaacttt aaaagtgctc atcattggaa aacgttcttc
     5521 ggggcgaaaa ctctcaagga tcttaccgct gttgagatcc agttcgatgt aacccactcg
     5581 tgcacccaac tgatcttcag catcttttac tttcaccagc gtttctgggt gagcaaaaac
     5641 aggaaggcaa aatgccgcaa aaaagggaat aagggcgaca cggaaatgtt gaatactcat
     5701 actcttcctt tttcaatatt attgaagcat ttatcagggt tattgtctca tgagcggata
     5761 catatttgaa tgtatttaga aaaataaaca aataggggtt ccgcgcacat ttccccgaaa
     5821 agtgccacct gacgtctaag aaaccattat tatcatgaca ttaacctata aaaataggcg
     5881 tatcacgagg ccctttcgtc ttcaa
//
