# Supplementary material for: Disulfide-constrained peptide scaffolds enable a robust peptide-therapeutic discovery platform
Source: PLoS One. 2024 Mar 28;19(3):e0300135. doi: 10.1371/journal.pone.0300135 (PMC10977697; doi:10.1371/journal.pone.0300135)
Supplement: S3 File — (TXT) [file pone.0300135.s006.txt]

LOCUS       ss.pS2202b_g8_DCP_STOP        6326 bp    DNA     circular     12-JAN-2024
DEFINITION  .
ACCESSION   urn.local...1ct-h8e59z8
KEYWORDS    .
SOURCE      
  ORGANISM  .
COMMENT     pS2202b                                                            
            Sidhu:  book 22: p2 (36827)                                        
            Vector for IPTG controlled secretion of ErbinPDZ fused to wt P8.
FEATURES             Location/Qualifiers
     misc_feature    7
                     /standard_name="The following is from pMAL-p2 and i"
     misc_feature    7
                     /standard_name="includes the lacIq gene"
     misc_feature    7
                     /standard_name="and the Ptac promoter with a signal
                     peptide"
     CDS             1534..1926
                     /standard_name="Comment"
     misc_feature    1534
                     /standard_name="Start secretion signal"
     misc_feature    1612
                     /standard_name="gD tag begins"
     misc_feature    1774
                     /standard_name="mature g8p begins ..."
     misc_feature    1927
                     /standard_name="end g8p"
     CDS             2228..2680
                     /standard_name="g3C"
     misc_feature    2681
                     /standard_name="end of gene III C-terminal moiety"
     misc_feature    2701
                     /standard_name="the following is base 1206 to 2066 of
                     pbr322 from NheI site"
     misc_feature    3564
                     /standard_name="add in F origin with BamHI sites:"
     misc_feature    4036
                     /standard_name="the following is base 2067 to 4363 of
                     pbr322"
ORIGIN      
        1 gaattcccga caccatcgaa tggtgcaaaa cctttcgcgg tatggcatga tagcgcccgg
       61 aagagagtca attcagggtg gtgaatgtga aaccagtaac gttatacgat gtcgcagagt
      121 atgccggtgt ctcttatcag accgtttccc gcgtggtgaa ccaggccagc cacgtttctg
      181 cgaaaacgcg ggaaaaagtg gaagcggcga tggcggagct gaattacatt cccaaccgcg
      241 tggcacaaca actggcgggc aaacagtcgt tgctgattgg cgttgccacc tccagtctgg
      301 ccctgcacgc gccgtcgcaa attgtcgcgg cgattaaatc tcgcgccgat caactgggtg
      361 ccagcgtggt ggtgtcgatg gtagaacgaa gcggcgtcga agcctgtaaa gcggcggtgc
      421 acaatcttct cgcgcaacgc gtcagtgggc tgatcattaa ctatccgctg gatgaccagg
      481 atgccattgc tgtggaagct gcctgcacta atgttccggc gttatttctt gatgtctctg
      541 accagacacc catcaacagt attattttct cccatgaaga cggtacgcga ctgggcgtgg
      601 agcatctggt cgcattgggt caccagcaaa tcgcgctgtt agcgggccca ttaagttctg
      661 tctcggcgcg tctgcgtctg gctggctggc ataaatatct cactcgcaat caaattcagc
      721 cgatagcgga acgggaaggc gactggagtg ccatgtccgg ttttcaacaa accatgcaaa
      781 tgctgaatga gggcatcgtt cccactgcga tgctggttgc caacgatcag atggcgctgg
      841 gcgcaatgcg cgccattacc gagtccgggc tgcgcgttgg tgcggatatc tcggtagtgg
      901 gatacgacga taccgaagac agctcatgtt atatcccgcc gttaaccacc atcaaacagg
      961 attttcgcct gctggggcaa accagcgtgg accgcttgct gcaactctct cagggccagg
     1021 cggtgaaggg caatcagctg ttgcccgtct cactggtgaa aagaaaaacc accctggcgc
     1081 ccaatacgca aaccgcctct ccccgcgcgt tggccgattc attaatgcag ctggcacgac
     1141 aggtttcccg actggaaagc gggcagtgag cgcaacgcaa ttaatgtgag ttagctcact
     1201 cattaggcac aattctcatg tttgacagct tatcatcgac tgcacggtgc accaatgctt
     1261 ctggcgtcag gcagccatcg gaagctgtgg tatggctgtg caggtcgtaa atcactgcat
     1321 aattcgtgtc gctcaaggcg cactcccgtt ctggataatg ttttttgcgc cgacatcata
     1381 acggttctgg caaatattct gaaatgagct gttgacaatt aatcatcggc tcgtataatg
     1441 tgtggaattg tgagcggata acaatttcac acaggaaaca gccagtccgt ttaggtgttt
     1501 tcacgagcac ttcaccaaca aggaccatag attatgaaaa taaaaacagg tgcacgcatc
     1561 ctcgcattat ccgcattaac gacgatgatg ttttccgcct cggcttatgc atccatggct
     1621 gatccgaacc gtttccgcgg taaggacctg ggcctcgagg gctgctagta gtagtgcaaa
     1681 caggattctg attgcctggc gggctgcgtg tgctagtagt agtgcggcac actagtcacc
     1741 gtctccagcg gtggaggatc cgggagctcc agcgccgagg gtgacgatcc cgcaaaagcg
     1801 gcctttaact ccctgcaagc ctcagcgacc gaatatatcg gttatgcgtg ggcgatggtt
     1861 gttgtcattg tcggcgcaac tatcggtatc aagctgttta agaaattcac ctcgaaagca
     1921 agctgataaa ccgatacaat taaaggctcc ttttggagcc tttttttttg gagattttca
     1981 acgtgaaaaa attattattc gcaattcctt tagttgttcc tttctattct cactccgctg
     2041 aaactgttga aagttgttta gcaaaacccc atacagaaaa ttcatttact aacgtctgga
     2101 aagacgacaa aactttagat cgttacgcta actatgaggg ttgtctgtgg aatgctacag
     2161 gcgttgtagt ttgtactggt gacgaaactc agtgtctagc tagagtggcg gtggctctgg
     2221 ttccggtgat tttgattatg aaaagatggc aaacgctaat aagggggcta tgaccgaaaa
     2281 tgccgatgaa aacgcgctac agtctgacgc taaaggcaaa cttgattctg tcgctactga
     2341 ttacggtgct gctatcgatg gtttcattgg tgacgtttcc ggccttgcta atggtaatgg
     2401 tgctactggt gattttgctg gctctaattc ccaaatggct caagtcggtg acggtgataa
     2461 ttcaccttta atgaataatt tccgtcaata tttaccttcc ctccctcaat cggttgaatg
     2521 tcgccctttt gtctttagcg ctggtaaacc atatgaattt tctattgatt gtgacaaaat
     2581 aaacttattc cgtggtgtct ttgcgtttct tttatatgtt gccaccttta tgtatgtatt
     2641 ttctacgttt gctaacatac tgcgtaataa ggagtcttaa tcatgccagt tcttttggct
     2701 agcgccgccc tataccttgt ctgcctcccc gcgttgcgtc gcggtgcatg gagccgggcc
     2761 acctcgacct gaatggaagc cggcggcacc tcgctaacgg attcaccact ccaagaattg
     2821 gagccaatca attcttgcgg agaactgtga atgcgcaaac caacccttgg cagaacatat
     2881 ccatcgcgtc cgccatctcc agcagccgca cgcggcgcat ctcgggcagc gttgggtcct
     2941 ggccacgggt gcgcatgatc gtgctcctgt cgttgaggac ccggctaggc tggcggggtt
     3001 gccttactgg ttagcagaat gaatcaccga tacgcgagcg aacgtgaagc gactgctgct
     3061 gcaaaacgtc tgcgacctga gcaacaacat gaatggtctt cggtttccgt gtttcgtaaa
     3121 gtctggaaac gcggaagtca gcgccctgca ccattatgtt ccggatctgc atcgcaggat
     3181 gctgctggct accctgtgga acacctacat ctgtattaac gaagcgctgg cattgaccct
     3241 gagtgatttt tctctggtcc cgccgcatcc ataccgccag ttgtttaccc tcacaacgtt
     3301 ccagtaaccg ggcatgttca tcatcagtaa cccgtatcgt gagcatcctc tctcgtttca
     3361 tcggtatcat tacccccatg aacagaaatt cccccttaca cggaggcatc aagtgaccaa
     3421 acaggaaaaa accgccctta acatggcccg ctttatcaga agccagacat taacgcttct
     3481 ggagaaactc aacgagctgg acgcggatga acaggcagac atctgtgaat cgcttcacga
     3541 ccacgctgat gagctttacc gcaggatccg gaaattgtaa acgttaatat tttgttaaaa
     3601 ttcgcgttaa atttttgtta aatcagctca ttttttaacc aataggccga aatcggcaaa
     3661 atcccttata aatcaaaaga atagaccgag atagggttga gtgttgttcc agtttggaac
     3721 aagagtccac tattaaagaa cgtggactcc aacgtcaaag ggcgaaaaac cgtctatcag
     3781 ggctatggcc cactacgtga accatcaccc taatcaagtt ttttggggtc gaggtgccgt
     3841 aaagcactaa atcggaaccc taaagggagc ccccgattta gagcttgacg gggaaagccg
     3901 gcgaacgtgg cgagaaagga agggaagaaa gcgaaaggag cgggcgctag ggcgctggca
     3961 agtgtagcgg tcacgctgcg cgtaaccacc acacccgccg cgcttaatgc gccgctacag
     4021 ggcgcgtccg gatcctgcct cgcgcgtttc ggtgatgacg gtgaaaacct ctgacacatg
     4081 cagctcccgg agacggtcac agcttgtctg taagcggatg ccgggagcag acaagcccgt
     4141 cagggcgcgt cagcgggtgt tggcgggtgt cggggcgcag ccatgaccca gtcacgtagc
     4201 gatagcggag tgtatactgg cttaactatg cggcatcaga gcagattgta ctgagagtgc
     4261 accatatgcg gtgtgaaata ccgcacagat gcgtaaggag aaaataccgc atcaggcgct
     4321 cttccgcttc ctcgctcact gactcgctgc gctcggtcgt tcggctgcgg cgagcggtat
     4381 cagctcactc aaaggcggta atacggttat ccacagaatc aggggataac gcaggaaaga
     4441 acatgtgagc aaaaggccag caaaaggcca ggaaccgtaa aaaggccgcg ttgctggcgt
     4501 ttttccatag gctccgcccc cctgacgagc atcacaaaaa tcgacgctca agtcagaggt
     4561 ggcgaaaccc gacaggacta taaagatacc aggcgtttcc ccctggaagc tccctcgtgc
     4621 gctctcctgt tccgaccctg ccgcttaccg gatacctgtc cgcctttctc ccttcgggaa
     4681 gcgtggcgct ttctcatagc tcacgctgta ggtatctcag ttcggtgtag gtcgttcgct
     4741 ccaagctggg ctgtgtgcac gaaccccccg ttcagcccga ccgctgcgcc ttatccggta
     4801 actatcgtct tgagtccaac ccggtaagac acgacttatc gccactggca gcagccactg
     4861 gtaacaggat tagcagagcg aggtatgtag gcggtgctac agagttcttg aagtggtggc
     4921 ctaactacgg ctacactaga aggacagtat ttggtatctg cgctctgctg aagccagtta
     4981 ccttcggaaa aagagttggt agctcttgat ccggcaaaca aaccaccgct ggtagcggtg
     5041 gtttttttgt ttgcaagcag cagattacgc gcagaaaaaa aggatctcaa gaagatcctt
     5101 tgatcttttc tacggggtct gacgctcagt ggaacgaaaa ctcacgttaa gggattttgg
     5161 tcatgagatt atcaaaaagg atcttcacct agatcctttt aaattaaaaa tgaagtttta
     5221 aatcaatcta aagtatatat gagtaaactt ggtctgacag ttaccaatgc ttaatcagtg
     5281 aggcacctat ctcagcgatc tgtctatttc gttcatccat agttgcctga ctccccgtcg
     5341 tgtagataac tacgatacgg gagggcttac catctggccc cagtgctgca atgataccgc
     5401 gagacccacg ctcaccggct ccagatttat cagcaataaa ccagccagcc ggaagggccg
     5461 agcgcagaag tggtcctgca actttatccg cctccatcca gtctattaat tgttgccggg
     5521 aagctagagt aagtagttcg ccagttaata gtttgcgcaa cgttgttgcc attgctgcag
     5581 gcatcgtggt gtcacgctcg tcgtttggta tggcttcatt cagctccggt tcccaacgat
     5641 caaggcgagt tacatgatcc cccatgttgt gcaaaaaagc ggttagctcc ttcggtcctc
     5701 cgatcgttgt cagaagtaag ttggccgcag tgttatcact catggttatg gcagcactgc
     5761 ataattctct tactgtcatg ccatccgtaa gatgcttttc tgtgactggt gagtactcaa
     5821 ccaagtcatt ctgagaatag tgtatgcggc gaccgagttg ctcttgcccg gcgtcaacac
     5881 gggataatac cgcgccacat agcagaactt taaaagtgct catcattgga aaacgttctt
     5941 cggggcgaaa actctcaagg atcttaccgc tgttgagatc cagttcgatg taacccactc
     6001 gtgcacccaa ctgatcttca gcatctttta ctttcaccag cgtttctggg tgagcaaaaa
     6061 caggaaggca aaatgccgca aaaaagggaa taagggcgac acggaaatgt tgaatactca
     6121 tactcttcct ttttcaatat tattgaagca tttatcaggg ttattgtctc atgagcggat
     6181 acatatttga atgtatttag aaaaataaac aaataggggt tccgcgcaca tttccccgaa
     6241 aagtgccacc tgacgtctaa gaaaccatta ttatcatgac attaacctat aaaaataggc
     6301 gtatcacgag gccctttcgt cttcaa
//
